# Supplementary material for: The association between vaginal hygiene practices and spontaneous preterm birth: A case-control study
Source: PLoS One. 2022 Jun 30;17(6):e0268248. doi: 10.1371/journal.pone.0268248 (PMC9246112; doi:10.1371/journal.pone.0268248)
Supplement: S2 Data — (XLSX) [file pone.0268248.s002.xlsx]

## Sheet: Blad1
Record Id	Institute	Age	Term_delivery	Tocolysis	Start_delivery	Iatrogenic_med	Iatrogenic_ballon	Iatrogenic_primsection	Iatrogenic_AROM	Secundarysectio	Intra_uterineinfection	Vaginalswab	Swab_banaal	Swab_gardnerella	Swab_GBS	Swab_none	Swab_term	Swab_other	Swab_other2	Swab_gist	Swab_Candida	Swab_BV	Swab_gistnottested	Swab_term2	GBS_urine	Infection	Type_infection	Infection_text	BMI	Smoking	Cerclage	Pessarium	Progesteron	Gravidity	Parity	History_PTB	PTB_number	PTBvsSPTB	SectioVG	Miscarriage	Miscarriage_numb	Curretage	Curretage_numb	LETZ	Uterinesurgery	Surgery_type	Afkomst	Father	Mother
110001	VUmc	32	39.86		0	1	0	0	0	0	0	0	0	0	0	0		0		0	0	0	0		99	0				0	0	0	0	1	1							0		0	0		Sovjet Unie	Rusland	Wit-Rusland
110003	VUmc	31	38.57		1	0	0	0	0	1	1	1	1	0	0	0		0		1	0	0	0		0	0			21	0	0	0	1	2	2	1	1	1	0	0		0		0	0		Nederland	Nederland	Nederland
110004	VUmc	45	39.57		0	1	1	0	0	0	0	0	0	0	0	0		0		0	0	0	0		99	0			20.8	0	0	0	1	1	1							0		0	0		Nederland	Nederland	Nederland
110005	VUmc	33	38.29		0	1	0	0	0	0	0	1	1	0	0	0		0		1	0	0	0		99	0			24.09	0	0	0	0	4	2	0			0	1	2	0		0	0		Nederland	Nederland	Nederland
110006	VUmc	29	40.29		1	0	0	0	0	1	1	0	0	0	0	0		0		0	0	0	0		99	0			25.2	0	0	0	0	1	1							0		0	0		Nederland	Nederland	Nederland
110007	VUmc	29	28.71	1	1	0	0	0	0	0	0	1	0	1	0	0		0		1	0	0	0		0	0			19.88	0	0	0	0	1	1							0		0	0		Nederland	Nederland	Nederland
110009	VUmc	37	40.57		1	0	0	0	0	0	0	0	0	0	0	0		0		0	0	0	0		99	0			25	0	0	0	0	4	3	0			1	1	1	0		0	0		Noorwegen	Noorwegen	Noorwegen
110012	VUmc	30	40.14		1	0	0	0	0	0	0	1	0	1	0	0		0		1	0	0	0		99	0			25.83	0	0	0	0	4	4	0			0	0		0		0	0		Somalie	Somalie	Somalie
110015	VUmc	33	40.57		1	0	0	0	0	0	0	0	0	0	0	0		0		0	0	0	0		99	0			22.41	0	0	0	0	2	2	0			0	0		0		0	0		Gernany	Gernany	Gernany
110016	VUmc	23	39.71		1	0	0	0	0	0	0	0	0	0	0	0		0		0	0	0	0		99	0			24.38	0	0	0	0	1	1							0		0	0		Egypte	Egypte	Egypte
110017	VUmc	34	40.29		0	1	0	0	0	0	0	0	0	0	0	0		0		0	0	0	0		0	1	1		25.59	0	0	0	0	6	4	0			0	1	1	1	1	0	0		Nederland	Nederland	Nederland
110018	VUmc	30	25.57	0	1	0	0	0	0	0	0	1	1	0	0	0		0		0	1	0	0	25.57	99	0			19.52	0	0	0	0	1	1							0		0	0		Nederland	Nederland	Nederland
110019	VUmc	31	40.14		1	0	0	0	0	0	0	0	0	0	0	0		0		0	0	0	0		99	0			19.5	0	0	0	0	1	1							0		1	0		Nederland	Nederland	Nederland
110020	VUmc	31	40.71		1	0	0	0	0	0	1	1	1	0	0	0		0		1	0	0	0		0	0			22.72	0	0	0	0	1	1							0		0	0		Greece	Greece	Greece
110021	VUmc	42	39.0		0	0	0	1	0	0	0	1	0	0	0	0		1	Staphylococcus aureus	0	1	0	0	38.0	0	0				0	0	0	0	2	2	0			0	0		0		0	0		Philippines	Philippines	Philippines
110022	VUmc	27	28.29	1	1	0	0	0	0	0	0	0	0	0	0	0		0		0	0	0	0		99	0			27.64	0	0	0	0	1	1							0		0	0		Nederland	Nederland	Nederland
110023	VUmc	26	39.43		1	0	0	0	0	0	0	1	1	0	0	0		0		0	1	0	0	39.43	99	0			20.94	0	0	0	0	9	4	0			0	1	2	0		0	0		Nederland	Suriname	Nederland
110025	VUmc	27	39.0		0	0	1	0	0	0	0	0	0	0	0	0		0		0	0	0	0		99	0			21.87	0	0	0	0	1	1							0		0	0		Nederland	Nederland	Nederland
110026	VUmc	36	41.14		1	0	0	0	0	0	0	0	0	0	0	0		0		0	0	0	0		99	0			23.5	0	0	0	0	2	2	0			0	0		0		0	0		Nederland	Nederland	Nederland
110027	VUmc	41	39.57		0	1	1	0	1	0	0	0	0	0	0	0		0		0	0	0	0		99	0			21.8	0	0	0	0	1	1							0		0	0		Nederland	Nederland	Nederland
110028	VUmc	32	39.86		1	0	0	0	0	0	0	0	0	0	0	0		0		0	0	0	0		99	0			26.79	0	0	0	0	3	2	0			0	1	1	0		0	0		Nederland	Nederland	Nederland
110029	VUmc	38	39.43		0	0	0	1	0	0	0	0	0	0	0	0		0		0	0	0	0		99	0			20.5	0	0	0	0	2	2	1	1	1	1	0		0		0	0		Korea	Korea	Korea
110030	VUmc	20	39.29		1	0	0	0	0	0	0	1	0	0	1	0		0		0	1	0	0	39.29	99	0			32.53	0	0	0	0	1	1							0		0	0		Nederland	Marokko	Marokkk
110032	VUmc	33	38.57		0	1	0	0	0	0	0	0	0	0	0	0		0		0	0	0	0		99	0			24	0	0	0	0	3	2	0			0	1	1	0		0	0		Nederland	Nederland	Nederland
110034	VUmc	30	40.57		1	0	0	0	0	0	0	0	0	0	0	0		0		0	0	0	0		1	0			33.1	0	0	0	0	2	2	0			0	0		0		0	0		Nederland	Nederland	Nederland
110038	VUmc	34	39.43		1	0	0	0	0	0	0	0	0	0	0	0		0		0	0	0	0		99	0			21.47	0	0	0	0	4	2	0			0	1	2	1	1	0	0		Philippines	Philippines	Philippines
110039	VUmc	37	40.43		0	1	0	0	1	0	0	0	0	0	0	0		0		0	0	0	0		1	0			28.1	0	0	0	0	3	3	0			0	0		0		0	0		Frankrijk	Tunisia	Marokko
110040	VUmc	30	37.57		0	0	0	1	0	0	0	0	0	0	0	0		0		0	0	0	0		0	1	2	Infectie van nefrodrain	18.4	0	0	0	0	4	2	0			1	1	2	0		0	0		Nederland	Nederland	Nederland
110041	VUmc	28	40.14		1	0	0	0	0	0	0	0	0	0	0	0		0		0	0	0	0		99	0				0	0	0	0	1	1							0		0	0		Nederland	Nederland	Nederland
110042	VUmc	35	39.14		0	0	0	1	0	0	0	0	0	0	0	0		0		0	0	0	0		99	0			22	0	0	0	0	2	2	0			1	0		0		0	0		Nederland	Nederland	Nederland
110044	VUmc	28	39.0		1	0	0	0	0	1	0	1	1	0	0	0		0		1	0	0	0		99	0			28.73	0	0	0	0	1	1									0	0		Nederland	Servie	Suriname
110045	VUmc	28	38.71		1	0	0	0	0	0	0	0	0	0	0	0		0		0	0	0	0		99	0			19.05	0	0	0	0	3	1					0		0		0	0		France	France	Algeria
110046	VUmc	33	40.57		1	0	0	0	0	0	0	1	0	0	1	0		0	Streptococcus pyogenes (groep A)	1	0	0	0		99	0			20.37	0	0	0	0	1	1									0	0		Nederland	Nederland	Nederland
110047	VUmc	35	39.0		0	0	0	1	0	0	0	0	0	0	0	0		0		0	0	0	0		99	0				0	0	0	0	3	2	0			1	1	1	0		0	0		Nederland	Engeland	Nederland
110049	VUmc	35	37.57		1	0	0	0	0	0	0	0	0	0	0	0		0		0	0	0	0		99	0			20.28	0	0	0	0	4	2	0			0	1	2	0		0	0		France	France	Marocco
110051	VUmc	32	40.43		1	0	0	0	0	0	0	0	0	0	0	0		0		0	0	0	0		99	0			21.95	0	0	0	0	3	1					1	2	0		0	0		Nederland	Nederland	Nederland
110052	VUmc	32	40.29		1	0	0	0	0	1	0	0	0	0	0	0		0		0	0	0	0		99	0			21.22	0	0	0	0	1	1									0	0		Nederland	Nedeland	Nederland
110053	VUmc	32	40.71		0	1	1	0	0	1	0	0	0	0	0	0		0		0	0	0	0		0	0			27.64	0	0	0	0	1	1									0	0		Nederland	Nederland	Nederland
110054	VUmc	28	39.43		0	0	1	0	1	0	0	0	0	0	0	0		0		0	0	0	0		99	0			29	0	0	0	0	1	1									1	0		Nederland	Nederland	Nederland
110055	VUmc	25	25.71	1	1	0	0	0	0	0	0	1	0	0	1	0		0		1	0	0	0		1	0			22.2	0	0	0	0	1	1									0	0		Nederland	Nederland	Nederland
110056	VUmc	37	41.0		0	1	0	0	1	0	0	0	0	0	0	0		0		0	0	0	0		99	0			23.12	0	0	0	0	2	1					1	1	0		0	0		South Afr	South A	South A
110057	VUmc	34	38.43		1	0	0	0	0	1	1	1	0	1	0	0	38.29	0		1	0	0	0		99	0			22.9	0	0	0	0	1	1									0	0		China	China	China
110058	VUmc	34	39.14		1	0	0	0	0	0	0	1	1	0	0	0		0		1	0	0	0		99	0			22.58	0	0	0	0	3	3	0			0	0		0		0	0		Turkije	Turkije	Turkije
110059	VUmc	30	41.0		1	0	0	0	0	0	0	0	0	0	0	0		0		0	0	0	0		99	0				0	0	0	0	1	1									0	0		Nederland	Nederland	Nederland
110060	VUmc	31	30.86	1	1	0	0	0	0	0	0	0	0	0	0	0		0		0	0	0	0		0	0			20.0	0	0	0	0	2	1					1	1	1	1	0	0		Nederland	Nederland	Nederland
110061	VUmc	31	36.0	0	1	0	0	0	0	0	0	1	1	0	0	0		0		1	0	0	0		99	0			19.49	0	0	0	0	1	1									0	0		Nederland	Nederland	Nederland
110062	VUmc	34	41.29		1	0	0	0	0	1	0	0	0	0	0	0		0		0	0	0	0		99	0			22.77	0	0	0	0	1	1									0	0		Albanie	Albanie	Albanie
110064	VUmc	39	36.86	0	1	0	0	0	0	0	0	1	0	1	0	0	36.71	0		1	0	0	0		99	1	1		25.7	0	0	0	0	1	1									1	0		Suriname	China	China
110065	VUmc	35	37.86		1	0	0	0	0	0	0	1	0	1	0	0	37.86	0		1	0	0	0		99	0				0	0	0	1	3	2	1	1	1	0	1	1	0		0	0		Nederland	Nederland	Nederland
110066	VUmc	43	39.43		0	1	1	0	1	1	0	0	0	0	0	0		0		0	0	0	0		99	0			23.1	0	0	0	1	1	1									0	0		Nederland	Turkije	Turkije
110069	VUmc	32	39.71		0	0	0	0	1	0	0	0	0	0	0	0		0		0	0	0	0		99	0			20.55	0	0	0	0	1	1									0	0		Nederland	Nederland	Nederland
110070	VUmc	31	41.43		1	0	0	0	0	0	0	0	0	0	0	0		0		0	0	0	0		0	0				0	0	0	1	3	3	1	1	1	0	0		0		0	0		Nederland	Nederland	Nederland
110071	VUmc	32	37.43		0	0	0	1	0	0	0	0	0	0	0	0		0		0	0	0	0		99	0				0	0	0	0	4	3	0			1	1	1	0		0	0		Nederland	Nederland	Nederland
110072	VUmc	29	38.0		1	0	0	0	0	0	0	0	0	0	0	0		0		0	0	0	0		99	0			25	0	0	0	0	1	1									0	0		Nederland	Nederland	Nederland
110073	VUmc	34	37.71		0	1	1	0	0	1	0	0	0	0	0	0		0		0	0	0	0		99	0				0	0	0	0	3	1					0		1	2	0	0		Suriname	Suriname	Suriname
110074	VUmc	37	40.0		1	0	0	0	0	1	0	0	0	0	0	0		0		0	0	0	0		99	0			34.5	0	0	0	0	4	3	0			0	1	1	0		1	0		Nederland	Ghana	Ghana
110075	VUmc	38	38.86		0	0	0	1	0	0	0	0	0	0	0	0		0		0	0	0	0		99	0				0	0	0	0	2	2	0			1	0		0		0	0		Nederland	Marokko	Marokko
110076	VUmc	32	39.29		0	0	0	1	0	0	0	1	1	0	0	0		0		1	0	0	0		99	0				0	1	0	0	5	5	1	2	3	1	0		0		0	0		Nederland	Marokko	Marokko
110078	VUmc	31	40.29		1	0	0	0	0	0	0	0	0	0	0	0		0		0	0	0	0		99	0			23.53	0	0	0	0	3	2	0			0	1	1	0		0	0		Engeland	Engeland	Engeland
110079	VUmc	30	40.29		1	0	0	0	0	1	1	1	1	0	0	0		0		1	0	0	1		0	0			25.2	0	0	0	0	1	1									0	0		Nederland	Nederland	Nederland
110080	VUmc	32	41.43		1	0	0	0	0	0	0	0	0	0	0	0		0		0	0	0	0		99	0			21.6	0	0	0	0	1	1									0	0		Nederland	Nederland	Nederland
110081	VUmc	29	27.71	1	1	0	0	0	0	0	0	0	0	0	0	0		0		0	0	0	0		99	0				0	0	0	0	2	1					0		0		0	0		Nederland	Nederland	Guinee-Bissau
110082	VUmc	35	41.29		1	0	0	0	0	1	0	0	0	0	0	0		0		0	0	0	0		99	1	2	Maternale CMV	20.37	0	0	0	0	2	2	0			0	0		0		0	0		Nederland	Nederland	Nederland
110085	VUmc	32	38.43		1	0	0	0	0	0	0	1	1	0	0	0		0		0	1	0	0	38.43	99	0			30.84	0	0	0	0	4	3	0			0	1	1	1	1	0	0		Suriname	Brits Guyana	Suriname
110086	VUmc	26	40.14		1	0	0	0	0	0	0	0	0	0	0	0		0		0	0	0	0		99	0			25.6	0	0	0	0	2	2	0			0	0		0		0	0		Nederland	Marokko	Marokko
110087	VUmc	32	29.43	1	1	0	0	0	0	0	0	1	1	0	0	0		0		1	0	0	0		0	1	1		26.13	0	0	0	0	1	1									0	0		Nederland	Marokko	Marokko
110089	VUmc	34	31.14	1	1	0	0	0	0	0	0	1	0	1	0	0	31.14	0		1	0	0	0		0	0			19.7	0	0	0	0	1	1									1	0		Nederland	Nederland	Nederland
110090	VUmc	37	42.14		0	1	1	0	1	1	0	0	0	0	0	0		0		0	0	0	0		99	0			18.52	0	0	0	0	2	1					1	1	0		0	0		Nederland	Nederland	Nederland
110094	VUmc	35	40.57		0	1	0	0	0	0	0	0	0	0	0	0		0		0	0	0	0		99	0				0	0	0	0	4	2	0			0	1	1	1	1	0	0		Nederland	Nederland	Curacao
110096	VUmc	30	40.14		1	0	0	0	0	1	0	1	1	0	0	0		0		0	1	0	0	40.14	99	0			23.88	0	0	0	0	2	1					0		0		0	0		Ecuador	Ecuador	Ecuador
110097	VUmc	28	41.57		1	0	0	0	0	0	0	1	1	0	0	0		0		0	1	0	0	41.57	99	0			32.6	0	0	0	0	1	1									0	0		Nederland	Turkije	Turkije
110098	VUmc	33	40.29		1	0	0	0	0	0	0	1	0	0	1	0		0		0	1	0	0	19.43	1	0			26	0	0	0	1	2	2	1	1	1	0	0		1	1	0	0		Nederland	Marokko	Marokko
110100	VUmc	25	41.14		0	0	0	0	1	1	0	0	0	0	0	0		0		0	0	0	0		99	0			24.22	0	0	0	0	2	1					1	1	0		0	0		Netherlands	Turkey	Turkey
110101	VUmc	31	31.57	0	1	0	0	0	0	1	1	1	1	0	0	0		0		1	0	0	0		0	0			26.4	0	0	0	0	1	1									0	0		Nederland	Indonesië	Nederland
110103	VUmc	34	40.14		1	0	0	0	0	0	0	0	0	0	0	0		0		0	0	0	0		0	0			19.49	0	0	0	0	1	1									0	0		China	China	China
110105	VUmc	41	40.71		1	0	0	0	0	1	0	0	0	0	0	0		0		0	0	0	0		99	0			23.8	0	0	0	0	1	1									0	1	Myoomenucleatie	Indonesie	Indonesie	Indonesie
110106	VUmc	30	38.71		0	0	0	1	0	0	0	0	0	0	0	0		0		0	0	0	0		99	0			21.6	0	0	0	0	1	1									0	0		Nederland	Nederland	Nederland
110107	VUmc	37	37.57		1	0	0	0	0	0	0	0	0	0	0	0		0		0	0	0	0		99	0			17.8	0	0	0	0	2	2	1	1	1	0	0		0		0	0		Nederlanf	Nederland	Nederland
110108	VUmc	31	38.86		1	0	0	0	0	0	0	0	0	0	0	0		0		0	0	0	0		99	0			22.39	0	0	0	0	2	1					1	1	0		0	0		Nederland	Nederland	Nederland
110110	VUmc	32	38.14		0	0	0	1	0	0	0	0	0	0	0	0		0		0	0	0	0		99	0				0	0	0	0	2	1					1	1	0		0	0		Nederland	Bonaire	Nederland
110111	VUmc	36	40.43		1	0	0	0	0	0	0	0	0	0	0	0		0		0	0	0	0		99	0			27.82	0	0	0	0	3	1					1	2	0		0	0		Zuid-Korea	Zuid-Korea	Zuid-Korea
110112	VUmc	34	37.14		0	1	0	1	0	0	0	0	0	0	0	0		0		0	0	0	0		99	0			22.21	0	0	0	0	1	1									0	0		Sri Lanka	Onbekend	Sri Lanka
110113	VUmc	33	25.43	1	1	0	0	0	0	1	0	1	1	0	0	0		0		0	1	0	0	25.43	0	0				0	0	0	0	1	1									0	0		Nederland	Nederland	Nederland
110114	VUmc	39	38.86		0	0	0	1	0	0	0	0	0	0	0	0		0		0	0	0	0		0	1	1			0	0	0	0	4	2	0			1	1	2	0		0	0		Poland	Poland	Poland
110115	VUmc	32	40.86		1	0	0	0	0	0	0	0	0	0	0	0		0		0	0	0	0		99	0			23.1	0	0	0	0	1	1									0	0		Nederland	Suriname	Nederland
110116	VUmc	39	39.0		0	0	0	1	0	0	0	0	0	0	0	0		0		0	0	0	0		99	0				0	0	0	0	4	2	0			1	1	2	0		0	0		Nederland	Marokko	Marokko
110117	VUmc	37	37.43		1	0	0	0	0	0	0	0	0	0	0	0		0		0	0	0	0		99	0				0	0	0	0	4	2	0			0	1	2	0		0	0		Brazilie	Nederland	Brazilie
110118	VUmc	37	30.43	1	1	0	0	0	0	0	0	1	0	1	0	0	30.0	0		1	0	0	0		0	0			18.14	0	0	0	0	1	1									0	0		engeland	Iran	Iran
110119	VUmc	32	40.86		1	0	0	0	0	0	0	0	0	0	0	0		0		0	0	0	0		99	0			33.27	0	0	0	0	2	2	0			0	0		0		0	0		Nederland	Marokko	Marokko
110120	VUmc	29	40.86		1	0	0	0	0	1	0	1	1	0	0	0		0		1	0	0	0		99	0			22.5	2	0	0	0	1	1									0	0		Nederland	Nederland	Nederland
110127	VUmc	29	31.43	1	1	0	0	0	0	0	0	1	0	0	0	0		0		0	0	0	0			0			19.92	0	0	0	0	1	1									0	0		Nederland	Nederland	Nederland
110128	VUmc	36	39.57		0	1	0	0	1	0	0	0	0	0	0	0		0		0	0	0	0		99	0				0	0	0	0	2	2	0			0	0		0		0	0		Nederland	Nederland	Nederland
110130	VUmc	37	37.86		1	0	0	0	0	0	0	1	1	0	0	0		0		0	0	0	0		99	0			20	0	0	0	0	1	1									0	0		Nederland	Nederland	Nederland
110131	VUmc	34	28.14	1	1	0	0	0	0	0	0	1	0	0	1	0		0		1	0	0	0		0	0			25.65	0	0	0	0	4	2	0			0	1	2	0		0	0		Nederland	Nederland	Nederland
110132	VUmc	36	37.0		0	0	0	1	0	0	0	1	1	0	0	0		0		1	0	0	0		1	0			25.6	0	1	0	1	7	4	1	3	3	1	1	3	0		0	0		Marokko	Marokko	Marokko
110133	VUmc	29	39.0		0	0	0	1	0	0	0	0	0	0	0	0		0		0	0	0	0		99	0			21.3	0	0	0	0	2	1					1	1	0		0	0		Nederland	Nederland	Nederland
110135	VUmc	27	39.14		1	0	0	0	0	1	1	1	1	0	0	0		0		1	0	0	0		0	0			23.3	0	0	0	0	2	1					1	1	0		0	0		Nederland	Turkije	Turkije
110136	VUmc	37	39.14		1	0	0	0	0	0	0	1	0	0	1	0		0		1	0	0	0		99	0			21	0	0	0	0	1	1									0	0		Japan	Japan	Japan
110137	VUmc	31	41.71		0	1	1	0	1	1	0	0	0	0	0	0		0		0	0	0	0		99	0			25.22	0	0	0	0	3	3	0			0	0		0		0	0		Nederland	Marokko	Marokko
110138	VUmc	31	38.71		0	1	0	0	1	0	0	0	0	0	0	0		0		0	0	0	0		99	0			24.9	0	0	0	0	5	1					1	4	0		0	0		Nederland	Nederland	Nederland
110139	VUmc	39	31.71	0	1	0	0	0	0	0	0	0	0	0	0	0		0		0	0	0	0		99	1	1			0	0	0	0	3	1					0		1	1	0	0		Nederland	Griekenland	Nederland
110141	VUmc	37	40.14		1	0	0	0	0	1	0	0	0	0	0	0		0		0	0	0	0		99	0				0	0	0	0	1	1									0	0		Nederland	Nederland	Nederland
110142	VUmc	44	39.0		0	0	0	1	0	0	0	0	0	0	0	0		0		0	0	0	0		99	0				3	0	0	0	5	1					1	1	1	3	0	1	Myoomenucleatie	Nigeria	Nigeria	Nigeria
110143	VUmc	36	39.29		0	0	0	1	0	0	0	0	0	0	0	0		0		0	0	0	0		99	0			24.6	0	0	0	0	2	2	0			1	0		0		0	1	Myoomenucleatie	Netherlands	Russia	Ukraine
110144	VUmc	35	40.71		1	0	0	0	0	0	0	0	0	0	0	0		0		0	0	0	0		99	0				0	0	0	0	3	2	0			1	0		0		0	0		Nederland	Nederland	Nederland
110145	VUmc	32	36.86	0	1	0	0	0	0	1	0	0	0	0	0	0		0		0	0	0	0		99	0				0	0	0	0	2	2	0			1	0		0		0	0		Nederland	Nederland	Nederland
110146	VUmc	30	37.57		1	0	0	0	0	0	0	0	0	0	0	0		0		0	0	0	0		99	0			22.9	0	0	0	0	2	1					1	1	0		0	0		Nederland	Nederland	Nederland
110147	VUmc	37	31.86	0	1	0	0	0	0	0	0	0	0	0	0	0		0		0	0	0	0		99	0			26.26	0	0	0	0	5	5	0			0	0		0		0	0		Nederland	Nederland	Nederland
110148	VUmc	32	39		0	0	0	0	1	0	0	0	0	0	0	0		0		0	0	0	0		0	0			22	0	0	0	0	1	1									0	0		Nederland	Nederland	Nederland
110149	VUmc	28	39.71		1	0	0	0	0	0	1	1	0	1	0	0	36.14	0		0	1	0	0	36.14	0	0			23.6	0	0	0	0	4	2	0			1	0		1	2	0	0		Suriname	Curacao	Suriname
110150	VUmc	39	41.29		0	0	0	0	1	1	0	0	0	0	0	0		0		0	0	0	0		99	0			25.7	0	0	0	0	5	2	0			1	0		1	2	0	0		Duitsland	Duitsland	Duitsland
110151	VUmc	30	27.71	1	1	0	0	0	0	0	1	1	0	0	0	0		0	Enkele kolonies huidflora	0	0	0	1	27.29	0	0			32.08	0	0	0	1	3	2	1	2	3	0	0		1	1	0	1	PCOS	Nederland	Nederland	Nederland
110152	VUmc	30	37.14		0	1	0	0	1	0	0	0	0	0	0	0		0		0	0	0	0		99	0				0	0	0	0	1	1									0	0		Nederland	Nederland	Nederland
110155	VUmc	35	29.43	1	1	0	0	0	0	0	0	1	1	0	0	0		0		1	0	0	0		99	0			22.06	0	0	0	0	3	1					0		1	2	0	0		Nederland	Nederland	Nederland
110156	VUmc	35	39.57		0	0	0	1	0	0	0	0	0	0	0	0		0		0	0	0	0		99	0			32	0	0	0	0	2	2	0			1	0		0		0	0		Nederland	Nederland	Nederland
110157	VUmc	34	41.0		1	0	0	0	0	1	0	0	0	0	0	0		0		0	0	0	0		99	0				0	0	0	0	1	1									0	0		Greece	Engeland	Greece
110158	VUmc	25	38.86		1	0	0	0	0	0	0	1	1	0	0	0		0		1	0	0	0		99	0			20.96	0	0	0	0	1	1									0	0		Duitsland	Jugoslawien	Duitsland
110159	VUmc	32	28.14	1	1	0	0	0	0	0	0	1	1	0	0	0		0		1	0	0	0		99	0			23.8	0	0	0	0	3	3	1	1	1	0	0		0		0	0		Indonesië	Nederland	Indonesië
110160	VUmc	34	38.86		0	0	0	1	0	0	0	0	0	0	0	0		0		0	0	0	0		99	0			25.16	0	0	0	0	3	3	0			1	0		0		0	0		Nederland	Nederland	Nederland
110162	VUmc	31	36.86	0	1	0	0	0	0	0	0	1	1	0	0	0		0		1	0	0	0		0	0			19	0	0	0	0	2	1					0		0		0	0		India	India	India
110164	VUmc	31	35.43	0	1	0	0	0	0	0	0	0	0	0	0	0		0		0	0	0	0		99	0			40	0	0	0	0	3	3	0			1	0		0		0	0		Nederland	Egypte	Indonesie
110166	VUmc	22	24.71	0	1	0	0	0	0	1	0	0	0	0	0	0		0		0	0	0	0		0	0			32	0	0	0	0	1	1									0	0		Nederland	Marokko	Marokko
110167	VUmc	31	31.43	0	1	0	0	0	0	0	1	1	1	0	0	0		0		1	0	0	0		0	0			21.08	0	0	0	0	3	2	0			0	0		0		0	0		Nederland	Nederland	Nederland
110168	VUmc	33	29.71	0	1	0	0	0	0	0	0	0	0	0	0	0		0		0	0	0	0		0	0			23	0	0	0	0	2	2	0			0	0		0		0	0		Nederland	Turkije	Turkije
110170	VUmc	29	29.86	1	1	0	0	0	0	0	0	0	0	0	0	0		0		0	0	0	0		99	0			26.3	0	0	0	0	1	1									1	0		Nederland	Nederland	Nederland
110171	VUmc	38	37.86		0	0	1	0	1	0	0	1	1	0	0	0		0		1	0	0	0		99	0			28	0	0	0	0	2	2	1	1	0	0	0		1	2	0	0		Spanje	Nederland	Nederland
110173	VUmc	44	38.86		0	1	0	0	1	0	0	0	0	0	0	0		0		0	0	0	0		99	0				0	0	0	0	9	3	0			0	1	6	1	3	0	0		Nederland	Nederland	Nederland
110175	VUmc	32	39.57		1	0	0	0	0	0	0	1	0	1	0	0	35	0		1	0	0	0		99	0					0	0	0	2	2	0			0	0		0		0	0		nederland	Nederland	Nederland
110176	VUmc	33	38.29		0	0	0	0	1	0	0	0	0	0	0	0		0		0	0	0	0		99	0			22.72	0	0	0	0	2	2	0			0	0		0		0	0		Japan	Japan	Colombia
110177	VUmc	33	42.0		0	0	1	0	1	1	0	0	0	0	0	0		0		0	0	0	0		99	0			23	0	0	0	0	1	1									0	0		Nederlan	Nederland	Nederland
110180	VUmc	26	40.29		1	0	0	0	0	0	0	0	0	0	0	0		0		0	0	0	0		99	0				0	0	0	0	1	1									0	0		Nederland	Nederland	Nederland
110182	VUmc	35	28.14	1	1	0	0	0	0	0	0	1	1	0	0	0		0		1	0	0	0		0	0			22.49	0	0	0	0	1	1									0	0		Nederland	Nederland	Nederland
110183	VUmc	29	31.0	1	1	0	0	0	0	0	0	1	1	0	0	0		0		1	0	0	0		99	0			19.36	0	0	0	0	1	1									0	0		Nederland	Nederland	Nederland
110185	VUmc	30	40.14		1	0	0	0	0	0	0	1	0	0	1	0		0		1	0	0	0		99	0			27.6	0	0	0	0	1	1									0	0		Portugal	Portugal	Portugal
110187	VUmc	31	30.86	1	1	0	0	0	0	1	0	1	1	0	0	0		0		1	0	0	0		99	0			20.9	0	0	0	0	1	1									0	0		Nederland	Nederland	Nederland
110188	VUmc	34	36.57	0	1	0	0	0	0	0	0	1	1	0	0	0		0		0	0	0	1	36.57	0	0			24.82	0	0	0	0	1	1									0	0		Nederland	Nederland	Nederland
110189	VUmc	23	31.86	0	1	0	0	0	0	0	0	1	1	0	0	0		0		1	0	0	0		99	0			20.96	0	0	0	0	1	1									0	0		Brazil	Brazil	Brazil
110190	VUmc	28	27.0	1	1	0	0	0	0	0	0	1	1	0	0	0		0		1	0	0	0		99	0			19.49	0	0	0	0	2	1					0		1	1	0	0		Nederland	Nederland	Nederland
110195	VUmc	26	28.29	1	1	0	0	0	0	0	0	1	0	0	1	0		0		1	0	0	0		99	0			24.5	0	0	0	0	1	1									0	0		Nederland	Nederland	Nederland
110196	VUmc	31	29.14	1	1	0	0	0	0	0	0	1	1	0	0	0		0		1	0	0	0		0	0			19.6	0	0	0	0	1	1									0	0		Neder	Turkije	Neder
110199	VUmc	46	36.0	0	1	0	0	0	0	0	0	1	1	0	0	0		0		1	0	0	0		99	0				0	0	0	0	1	1									0	0		Servie	Servië	Servie
110200	VUmc	33	27.29	1	1	0	0	0	0	0	0	0	0	0	0	0		0		0	0	0	0		99	0			23.1	0	0	0	0	1	1									0	0		Nederland	Nederland	Nederland
110201	VUmc	31	31.57	0	1	0	0	0	0	0	0	0	0	0	0	0		0		0	0	0	0		99	0			22.2	0	0	0	0	2	2	0			0	0		0		0	0		Nederland	Nederland	Nederland
110202	VUmc	42	32.14	0	1	0	0	0	0	1	0	1	0	0	1	0		0		1	0	0	0		0	0			25	0	0	0	0	3	2	1	1	1	0	1	1	0		0	0		Nederland	Nederland	Nederland
110204	VUmc	33	30.0	1	1	0	0	0	0	0	0	1	1	0	0	0		0		1	0	0	0		99	0			16.9	0	1	0	0	1	1									0	0		Nederland	Nederland	Nederland
120002	AMC	36	39.57		1	0	0	0	0	0	0	0	0	0	0	0		0		0	0	0	0		1	0			31.2	1	0	0	0	3	3	0			0	0		0		0	0		Nederland	Nederland	Nederland
120005	AMC	28	39.29		0	0	1	0	1	0	0	0	0	0	0	0		0		0	0	0	0		99	0			21.6	1	0	0	0	2	2	0			0	0		0		0	0		Nederland	Nederland	Nederland
120006	AMC	34	39.86		0	0	0	1	0	0	0	0	0	0	0	0		0		0	0	0	0		99	0			23.56	0	0	0	0	3	2	0			1	1	1	0		0	0		India	India	India
120007	AMC	32	39.14		1	0	0	0	0	0	0	0	0	0	0	0		0		0	0	0	0		99	0			21.5	0	0	0	0	1	1							0		0	0		France	France	France
120008	AMC	32	39.57		1	0	0	0	0	1	0	0	0	0	0	0		0		0	0	0	0		99	0			21.3	0	0	0	0	1	1							0		0	0		Nederland	Nederland	Nederland
120009	AMC	32	40.57		1	0	0	0	0	0	0	1	1	0	0	0		0		1	0	0	0		0	1	1		19.5	0	0	0	0	1	1							0		0	0		Nederland	India	India
120010	AMC	28	30.71	1	1	0	0	0	0	0	0	1	1	0	0	0		0		1	0	0	0		0	0			27.55	2	0	0	1	3	2	1	1	1	0	1	1	0		0	0		Nederland	Nederland	Nederland
120011	AMC	22	32.71	1	1	0	0	0	0	0	0	1	1	0	0	0		0		1	0	0	0		0	0			19	1	0	0	1	1	1							0		0	0		Litouwen	Litouwen	Wit-Rusland
120012	AMC	25	39.29		0	1	1	0	1	0	0	0	0	0	0	0		0		0	0	0	0		99	0			26.81	1	0	0	0	1	1							0		0	0		Nederland	Nederland	Nederland
120013	AMC	36	35.57	0	1	0	0	0	0	0	0	1	1	0	0	0		0		1	0	0	0		99	0			16.85	0	0	0	0	6	3	1	1	1	0	1	3	0		0	0		Nederland	Nederland	Nederland
120014	AMC	26	37.29		0	1	0	0	0	1	0	0	0	0	0	0		0		0	0	0	0		99	0				0	0	0	0	2	1					1	1	0		0	0		Nederland	Nederland	Nederland
120015	AMC	29	31.71	0	1	0	0	0	0	1	0	1	0	0	1	0		0		1	0	0	1		99	0				0	0	0	0	1	1									0	0		Nederland	Nederland	Suriname
120016	AMC	29	33.71	1	1	0	0	0	0	1	0	1	1	0	0	0		0		1	0	0	0		99	0			22.4	0	0	0	0	1	1									0	0		India	India	India
120018	AMC	33	25.14	1	1	0	0	0	0	1	0	1	1	0	0	0		0		1	0	0	0		0	0			24.98	0	0	0	0	1	1									0	0		Suriname	Suriname	Suriname
120019	AMC	33	38.86		0	0	0	1	0	0	0	0	0	0	0	0		0		0	0	0	0		99	0			23.2	0	0	0	0	3	3	0			1	0		0		0	0		Syria	Syria	Syria
120020	AMC	30	28.71	1	1	0	0	0	0	0	1	1	1	0	0	0		0		1	0	0	0		99	0			21.05	0	0	0	0	1	1									1	0		Nederland	Nederland	Nederland
120022	AMC	33	39.29		0	1	1	0	0	0	0	0	0	0	0	0		0		0	0	0	0		99	0			23.1	0	0	0	0	1	1									0	0		Nederland	Nederland	Nederland
120023	AMC	36	40.57		0	0	0	0	1	0	0	0	0	0	0	0		0		0	0	0	0		99	0			28.69	0	0	0	0	2	2	0			0	0		0		0	0		Nederland	Turkije	Turkije
120024	AMC	40	39.71		0	1	0	0	0	0	0	0	0	0	0	0		0		0	0	0	0		99	0				0	0	0	0	5	5	1	1	1	0	0		0		0	0		Nederland	Suriname	Suriname
120025	AMC	31	39.86		0	1	1	0	1	0	0	0	0	0	0	0		0		0	0	0	0		99	0			27.2	0	0	0	0	3	2	1	1	0	1	1	1	0		0	0		Nederland	Nederland	Nederland
120027	AMC	29	38.71		1	0	0	0	0	0	0	0	0	0	0	0		0		0	0	0	0		99	1	1		38	0	0	0	0	4	1					1	3	0		0	0		Curaçao	Curaçao	Curaçao
120029	AMC	30	32.86	0	1	0	0	0	0	0	0	1	0	0	1	0		0		1	0	0	0		99	0				0	0	0	0	1	1									0	0		Nederland	Suriname	Nederland
120030	AMC	34	25.71	0	1	0	0	0	0	1	0	1	1	0	0	0		0		1	0	0	0		99	0			31	0	1	0	0	2	1					1	1	0		0	0		Pakistan	Pakistan	Pakistan
120032	AMC	37	38.71		0	1	0	0	1	0	0	0	0	0	0	0		0		0	0	0	0		99	0				0	0	0	0	3	3	1	1	0	1	0		0		0	0		Nederland	Nederland	Nederland
120033	AMC	39	38.43		0	1	1	0	1	1	0	1	1	0	0	0		0		1	0	0	0		99	0				0	0	0	0	1	1									0	0		Nederland	Nederland	Nederland
120034	AMC	36	40.0		0	0	0	1	0	0	0	0	0	0	0	0		0		0	0	0	0		99	0				0	0	0	1	2	2	1	1	0	1	0		0		0	0		Nederland	Nederland	Nederland
120036	AMC	35	39.43		0	0	0	1	0	0	0	0	0	0	0	0		0		0	0	0	0		99	0				0	0	0	0	4	2	0			0	1	2	0		0	0		Nederland	Nederland	Nederland
120037	AMC	36	40.71		1	0	0	0	0	0	0	1	1	0	0	0		0		1	0	0	0		0	0				0	0	0	0	2	1					1	1	0		0	0		Suriname	Suriname	Suriname
120038	AMC	38	38.86		1	0	0	0	0	0	0	0	0	0	0	0		0		0	0	0	0		99	0			23.5	0	1	0	0	5	3	1	2	3	0	1	2	0		0	0		Kinhasha	Kinhasha	Kinhasha
120039	AMC	34	40.29		0	1	0	0	0	0	0	0	0	0	0	0		0		0	0	0	0		99	0			33.79	0	0	0	0	2	2	0			0	0		0		0	0		Nederland	Marokko	Marokko
120041	AMC	40	39.43		0	0	0	1	0	0	0	0	0	0	0	0		0		0	0	0	0		99	0			36	0	0	0	1	13	2	1	1	1	1	1	11	1	3	0	0		Nederland	Nederland	Nederland
120042	AMC	32	40.57		1	0	0	0	0	0	0	0	0	0	0	0		0		0	0	0	0		99	0				0	0	0	0	1	1									0	0		Nederland	Nederland	Nederland
120043	AMC	38	39.57		0	0	0	1	0	0	0	0	0	0	0	0		0		0	0	0	0		99	0				0	0	0	0	5	1					1	3	0		0	0		Nederland	Nederland	Nederland
120045	AMC	42	38.57		1	0	0	0	0	0	0	0	0	0	0	0		0		0	0	0	0		99	0				0	0	0	0	3	2	0			0	1	1	0		0	0		Nederland	Spanje	Spanje
120047	AMC	32	39.57		1	0	0	0	0	0	0	0	0	0	0	0		0		0	0	0	0		99	0			37.39	0	0	0	0	7	4	0			0	1	3	0		0	0		Nederland	Nederland	Nederland
120048	AMC	26	40.86		1	0	0	0	0	0	0	0	0	0	0	0		0		0	0	0	0		99	0			21	0	0	0	0	3	3	0			1	0		0		0	0		Oeganda	Oeganda	Oeganda
120049	AMC	30	26.14	0	1	0	0	0	0	0	1	1	1	0	0	0		0		1	0	0	0		99	0			25.6	0	0	0	0	2	2	0			0	0		0		0	0		Duitsland	Duitsland	Ghana
120050	AMC	30	36.0	0	1	0	0	0	0	1	0	0	0	0	0	0		0		0	0	0	0		99	0			21.05	0	0	0	0	1	1									0	0		Serbia	Serbia	Serbia
120051	AMC	26	40.0		1	0	0	0	0	0	0	1	1	0	0	0		0		1	0	0	0		99	0			29.07	0	0	0	0	2	1					0		0		0	0		Suriname	Suriname	Suriname
120052	AMC	39	38.0		0	1	0	0	1	0	0	0	0	0	0	0		0		0	0	0	0		99	0			33	0	0	0	0	2	2	1	1	1	0	0		0		0	0		Suriname	Suriname	Suriname
120053	AMC	38	31.86	1	1	0	0	0	0	0	0	1	1	0	1	0		0		1	0	0	0		0	0			22.6	0	0	0	0	5	2	0			0	1	3	0		0	0		Suriname	Suriname	Curacao
120054	AMC	23	37.86		1	0	0	0	0	0	0	0	0	0	0	0		0		0	0	0	0		99	0			21.88	0	0	0	0	4	3	0			0	1	1	0		0	0		Suriname	Su	Surina
120056	AMC	32	39.43		1	0	0	0	0	0	0	0	0	0	0	0		0		0	0	0	0		99	0			24.7	0	0	0	0	3	2	0			0	1	1	0		0	0		Nederland	Suriname	Surinamw
120057	AMC	33	29.0	1	1	0	0	0	0	1	0	1	1	0	0	0		0		1	0	0	0		99	0				0	0	0	0	2	1					1	1	0		0	0		Nederland	Nederland	Nederland
120058	AMC	35	38.29		0	0	0	1	0	0	0	0	0	0	0	0		0		0	0	0	0		99	0			28.40	0	0	0	0	4	2	0			1	1	2	0		0	0		Ghana	Ghana	Ghana
120059	AMC	22	40.0		1	0	0	0	0	1	0	0	0	0	0	0		0		0	0	0	0		99	0			20.55	0	0	0	0	2	1					1	1	0		0	0		Nederland	Suriname	Suriname
120061	AMC	42	38.57		1	0	0	0	0	0	0	0	0	0	0	0		0		0	0	0	0		0	0			31.25	0	0	0	0	8	5	0			0	1	2	0		0	0		Nederland	Kaap verdie	Kaap verdie
120062	AMC	39	41.29		1	0	0	0	0	1	0	0	0	0	0	0		0		0	0	0	0		99	0				0	0	0	0	1	1									0	0		Nederland	Indonesie	Zuid-Afrika
120063	AMC	37	37.0		0	0	0	1	0	0	0	0	0	0	0	0		0		0	0	0	0		99	0				0	0	0	0	7	3	1	1	0	1	1	4	0		0	0		Frankrijk	Frankrijk	Frankrijk
120065	AMC	35	40.0		0	1	1	0	1	1	0	0	0	0	0	0		0		0	0	0	0		99	0			27	0	0	0	0	2	2	0			1	0		0		0	0		Afrika	Afrika	Afrika
120066	AMC	30	42.0		1	0	0	0	0	0	0	0	0	0	0	0		0		0	0	0	0		99	0			20.83	0	0	0	0	1	1									0	0		Nederland	Engeland	Nederland
120067	AMC	34	38.29		1	0	0	0	0	0	0	0	0	0	0	0		0		0	0	0	0		99	0			24.02	0	0	0	0	1	1									0	0		France	Vietnam	France
120068	AMC	45	31.43	0	1	0	0	0	0	0	0	1	1	0	0	0		0		1	0	0	0		99	0			33	0	0	0	0	3	1					1	2	0		0	0		Nederland	Nederland	Nederland
120070	AMC	24	38.86		0	0	0	1	0	0	0	0	0	0	0	0		0		0	0	0	0		99	0				0	0	0	0	1	1									0	0		Nederland	Nederland	Nederland
120071	AMC	34	38.71		0	1	1	0	1	1	0	1	1	0	0	0		0		1	0	0	0		99	0				0	0	0	0	4	1					1	3	0		0	0		Italy	Italy	Italy
120072	AMC	31	33.0	0	1	0	0	0	0	0	0	0	0	0	0	0		0		0	0	0	0		99	0				0	0	0	0	1	1									0	0		Nederland	Nederland	Nederland
120075	AMC	21	37.29		0	1	1	0	1	0	0	0	0	0	0	0		0		0	0	0	0		99	0				0	0	0	0	1	1									0	0		Nederland	Suriname	Nederland
120081	AMC	28	40.71		1	0	0	0	0	0	0	0	0	0	0	0		0		0	0	0	0		99	0			39.5	0	0	0	0	2	1					1	1	0		0	0		Nederland	Nederland	Nederland
120082	AMC	36	41.86		1	0	0	0	0	0	0	0	0	0	0	0		0		0	0	0	0		99	0				0	0	0	0	1	1									0	0		Russia	Russia	Russia
120083	AMC	35	29.57	0	1	0	0	0	0	0	1	1	1	0	0	0		0		1	0	0	0		99	0			35	0	1	0	1	3	2	1	1	1	0	1	1	0		0	0		Nederland	Marokko	Marokko
120084	AMC	27	39.0		1	0	0	0	0	0	0	0	0	0	0	0		0		0	0	0	0		99	0			34.5	0	0	0	0	1	1									0	0		Nederland	Suriname	Honduras
120087	AMC	27	40.14		1	0	0	0	0	0	0	0	0	0	0	0		0		0	0	0	0		99	0			20.7	0	0	0	0	3	1					1	1	1	1	0	0		Neder	Neder	Fili
120088	AMC	42	41.42		1	0	0	0	0	1	0	0	0	0	0	0		0		0	0	0	0		99	0			31	0	0	0	0	2	2	0			0	0		0		0	0		Nederland	Indonesië	Indonesië
120090	AMC	40	41.0		1	0	0	0	0	0	0	0	0	0	0	0		0		0	0	0	0		99	0				0	0	0	0	2	1					1	1	0		0	0		Nederland	Nederland	Nederland
120092	AMC	35	39.86		1	0	0	0	0	0	0	0	0	0	0	0		0		0	0	0	0		99	0				0	0	0	0	4	1					1	3	0		0	0		Suriname	Nederland	Suriname
120094	AMC	24	40.72		1	0	0	0	0	1	0	0	0	0	0	0		0		0	0	0	0		99	0			47	0	0	0	0	1	1									0	0		Nederland	Curacao	Cura
120095	AMC	32	34.71	0	1	0	0	0	0	0	0	0	0	0	0	0		0		0	0	0	0		99	0			23.18	0	0	0	0	1	1									0	0		Nederlans	Nederland	Nederland
120098	AMC	29	36.71	0	1	0	0	0	0	0	0	1	1	0	0	0		0		1	0	0	0		99	0			20.3		0	0	0	1	1									0	0		Nederland	Nederland	Nederland
120099	AMC	31	38.86		1	0	0	0	0	0	0	0	0	0	0	0		0		0	0	0	0		99	0				0	0	0	0	5	3	0			0	1	1	0		0	0		Nederland	Nederland	Nederland
120102	AMC	35	29.71	1	1	0	0	0	0	0	0	0	0	0	0	0		0		0	0	0	0		99	0			21.7	0	0	0	0	2	2	0			0	0		0		0	0		Nederland	Turkije	Tutkije
120104	AMC	24	26.14	1	1	0	0	0	0	1	0	1	1	0	0	0		0		1	0	0	0		99	0			21.97	0	0	0	0	1	1									0	0		Nederland	Nederland	Nederland
120106	AMC	27	29.29	1	1	0	0	0	0	0	0	1	1	0	0	0		0		0	0	0	1	28.86	0	0			23.5	0	1	0	0	4	2	1	1	1	0	1	2	0		0	0		Nederland	Marokko	Marokko
120110	AMC	37	28.43	1	1	0	0	0	0	1	0	1	0	0	0	0		0		0	0	0	0	28.29	1	1	1		25.7	0	0	0	0	1	1									0	1	Laparoscopische myoomenucleatie	Pakistan	Pakistan	Pakistan
120111	AMC	33	30.0	1	1	0	0	0	0	0	0	1	1	0	0	0		0		1	0	0	0		99	0			24.17	0	0	0	0	1	1									0	0		Nederland	Nederland	Nederland
120112	AMC	27	35.57	0	1	0	0	0	0	0	0	1	1	0	0	0		0		1	0	0	0		99	0			37	0	1	0	0	4	2	1	1	1	0	1	2	0		0	0		Nederland	Nederland	Nederland
120113	AMC	40	36.57	0	1	0	0	0	0	0	0	1	0	1	0	0	36.57	0		1	0	0	0		99	0			25.61	0	0	0	0	1	1									0	0		Argentina	Argentina	Argentina
120116	AMC	35	31.71	0	1	0	0	0	0	0	0	1	1	0	0	0		0		1	0	0	0		99	0			26.57	0	0	0	0	1	1									0	0		Nederland	Nederland	Nederland
120117	AMC	28	32.71	0	1	0	0	0	0	0	0	1	1	0	0	0		0		1	0	0	0		99	0			24.02	0	0	0	0	2	2	1	1	1	0	0		0		0	0		Brazilië	Nederland	Brazilië
120119	AMC	31	30.86	1	1	0	0	0	0	0	0	1	0	0	0	0		1	BMRO	1	0	0	0		99	0			23.88	0	0	0	0	1	1									0	0		Nederland	Nederland	Nederland
120120	AMC	27	35.86	0	1	0	0	0	0	0	0	0	0	0	0	0		0		0	0	0	0		99	0			24.22	0	0	0	0	1	1									0	0		Nederland	Nederland	Nederland
120121	AMC	31	29.71	1	1	0	0	0	0	0	0	1	1	0	0	0		0		1	0	0	0		99	0				0	0	0	0	1	1									0	0		Nederland	Turkije	Turkije
120122	AMC	29	36.57	0	1	0	0	0	0	0	0	1	0	0	0	1		0		1	0	0	1		99	0			34	0	0	0	0	1	1									0	0		Nederland	Nederland	Nederland
120124	AMC	36	33.29	1	1	0	0	0	0	0	0	1	1	0	0	0		0		1	0	0	0		99	0			23.59	0	0	0	0	4	3	0			0	1	1	0		0	0		Nederland	Nederland	Nederland
120125	AMC	38	33.57	0	1	0	0	0	0	1	0	1	1	0	0	0		0		1	0	0	0		99	0				0	0	0	0	1	1									0	0		Nederland	Nederland	Nederland
120126	AMC	24	28.29	1	1	0	0	0	0	0	0	0	0	0	0	0		0		0	0	0	0		99	0			32.56		0	0	0	1	1									0	0		Nederland	Nederland	Nederland
120127	AMC	37	35.57	0	1	0	0	0	0	0	0	1	1	0	0	0		0		1	0	0	0		99	0				0	0	0	0	3	3	1	1	1	0	0		0		0	0		Nederland	Nederland	Nederland
120128	AMC	36	36.29	0	1	0	0	0	0	0	0	1	1	0	0	0		0		1	0	0	0		99	0			18.94	0	0	0	0	1	1									0	0		Canada	Canada	Canada
120129	AMC	26	25.57	1	1	0	0	0	0	0	0	1	1	0	0	0		0		1	0	0	0		99	1	2	Pneumonie bij sikkelcel crise		0	0	0	0	1	1									0	0		Nederland	Suriname	Suriname
120130	AMC	32	36.86	0	1	0	0	0	0	0	0	1	0	1	0	0	36.86	0		1	0	0	0		99	0			35.43	0	0	0	0	1	1									0	0		Nederland	Nederland	Nederland
120131	AMC	32	31.57	1	1	0	0	0	0	0	0	1	1	0	0	0		0		1	0	0	0		0	0				0	0	0	0	1	1									0	0		Nederland	Nederland	Nederland
[truncated: 32 more columns]

## Sheet: Blad2
Record Id
110001
110002
110003
110004
110005
110006
110007
110008
110009
110010
110011
110012
110013
110014
110015
110016
110017
110018
110019
110020
110021
110022
110023
110024
110025
110026
110027
110028
110029
110030
110031
110032
110033
110034
110035
110036
110037
110038
110039
110040
110041
110042
110043
110044
110045
110046
110047
110048
110049
110050
110051
110052
110053
110054
110055
110056
110057
110058
110059
110060
110061
110062
110063
110064
110065
110066
110067
110068
110069
110070
110071
110072
110073
110074
110075
110076
110077
110078
110079
110080
110081
110082
110083
110084
110085
110086
110087
110088
110089
110090
110091
110092
110093
110094
110095
110096
110097
110098
110099
110100
110101
110102
110103
110104
110105
110106
110107
110108
110109
110110
110111
110112
110113
110114
110115
110116
110117
110118
110119
110120
110121
110122
110123
110124
110125
110126
110127
110128
110129
110130
110131
110132
110133
110134
110135
110136
110137
110138
110139
110140
110141
110142
110143
110144
110145
110146
110147
110148
110149
110150
110151
110152
110153
110154
110155
110156
110157
110158
110159
110160
110161
110162
110163
110164
110165
110166
110167
110168
110169
110170
110171
110172
110173
110174
110175
110176
110177
110178
110179
110180
110181
110182
110183
110184
110185
110186
110187
110188
110189
110190
110191
110192
110193
110194
110195
110196
110197
110198
110199
110200
110201
110202
110203
110204
120001
120002
120003
120004
120005
120006
120007
120008
120009
120010
120011
120012
120013
120014
120015
120016
120017
120018
120019
120020
120021
120022
120023
120024
120025
120026
120027
120028
120029
120030
120031
120032
120033
120034
120035
120036
120037
120038
120039
120040
120041
120042
120043
120044
120045
120046
120047
120048
120049
120050
120051
120052
120053
120054
120055
120056
120057
120058
120059
120060
120061
120062
120063
120064
120065
120066
120067
120068
120069
120070
120071
120072
120073
120074
120075
120076
120077
120078
120079
120080
120081
120082
120083
120084
120085
120086
120087
120088
120089
120090
120091
120092
120093
120094
120095
120096
120097
120098
120099
120100
120101
120102
120103
120104
120105
120106
120107
120108
120109
120110
120111
120112
120113
120114
120115
120116
120117
120118
120119
120120
120121
120122
120123
120124
120125
120126
120127
120128
120129
120130
120131
120132
